# Supplementary material for: Overexpression of Myo1e promotes albumin endocytosis by mouse glomerular podocytes mediated by Dynamin
Source: PeerJ. 2020 Mar 17;8:e8599. doi: 10.7717/peerj.8599 (PMC7083160; doi:10.7717/peerj.8599)
Supplement: Table S3 [file peerj-08-8599-s003.xlsx]

## Sheet: Sheet1
	Cell：	MPC5
	Experimental grouping：
		（1）BLANK
		（2）normal MPC5
		（3）Myole Overexpression no load
		（4）Myole Overexpression
		（5）Myole Interference idling
		（6）Myole Interference
		Experimental grouping	Positive rate
		MPC5	12.7	12.13	11.98
		Myole Overexpression no load	12.92	12.92	12.3
		Myole Overexpression	14.17	14.43	14.73
		Myole Interference idling	12.01	11.31	12.04
		Myole Interference	10.65	10.3	10.71
						P value	< 0.0001
						P value summary	***
						Tukey's Multiple Comparison Test	Significant? P < 0.05?	Summary
						MPC5 vs Myole Overexpression no load	No	ns
						MPC5 vs Myole Overexpression	Yes	***
						MPC5 vs Myole干扰空载	No	ns
						MPC5 vs Myole Interference	Yes	***
						Myole Overexpression no load vs Myole Overexpression	Yes	***
						Myole Overexpression no load vs Myole Interference idling	Yes	*
						Myole Overexpression no load vs Myole Interference	Yes	***
						Myole Overexpression vs Myole Interference idling	Yes	***
						Myole Overexpression vs Myole Interference	Yes	***
						Myole Interference idling vs Myole Interference	Yes	**
