# Supplementary material for: Overexpression of Myo1e promotes albumin endocytosis by mouse glomerular podocytes mediated by Dynamin
Source: PeerJ. 2020 Mar 17;8:e8599. doi: 10.7717/peerj.8599 (PMC7083160; doi:10.7717/peerj.8599)
Supplement: Table S7 [file peerj-08-8599-s007.xlsx]

## Sheet: Sheet1
Well	Fluor	Target	Content	Sample	Cq		Group
A01	SYBR	GAPDH	Unkn	NC	15.2446			NC	pCDNA-Dynamin1
A02	SYBR	GAPDH	Unkn	NC	14.8947		GAPDH	15.2446	14.9443
A03	SYBR	GAPDH	Unkn	NC	14.9412			14.8947	14.9597
A04	SYBR	GAPDH	Unkn	pCDNA-Dynamin1	14.9443			14.9412	15.0486
A05	SYBR	GAPDH	Unkn	pCDNA-Dynamin1	14.9597
A06	SYBR	GAPDH	Unkn	pCDNA-Dynamin1	15.0486		Dynamin1	25.513	22.9568
A07	SYBR	Dynamin1	Unkn	NC	25.513			25.5357	22.9996
A08	SYBR	Dynamin1	Unkn	NC	25.5357			25.6036	23.062
A09	SYBR	Dynamin1	Unkn	NC	25.6036
A10	SYBR	Dynamin1	Unkn	pCDNA-Dynamin1	22.9568		ΔCT	10.2685	8.01247
A11	SYBR	Dynamin1	Unkn	pCDNA-Dynamin1	22.9996			10.6411	8.03991
A12	SYBR	Dynamin1	Unkn	pCDNA-Dynamin1	23.062			10.6623	8.01336
							ΔCT(-)	10.524
							ΔΔCT	-0.255494	-2.51148
								0.117109	-2.48405
								0.138385	-2.5106
							2-ΔΔCT	1.19374	5.70206
								0.922034	5.59465
								0.908536	5.69856
							mean	1.0081	5.66509
							SD	0.16091	0.0610309
							P value	< 0.0001
							P value summary	***
							Are means signif. different? (P < 0.05)	Yes
