# Supplementary material for: Overexpression of Myo1e promotes albumin endocytosis by mouse glomerular podocytes mediated by Dynamin
Source: PeerJ. 2020 Mar 17;8:e8599. doi: 10.7717/peerj.8599 (PMC7083160; doi:10.7717/peerj.8599)
Supplement: Table S8 [file peerj-08-8599-s008.xlsx]

## Sheet: Sheet1
Well	Fluor	Target	Content	Sample	Cq		Group
A01	SYBR	GAPDH	Unkn	NC	15.6746			NC	siRNA1	siRNA2	siRNA3
A02	SYBR	GAPDH	Unkn	NC	16.6445		GAPDH	15.6746	15.5935	15.7968	16.2672
A03	SYBR	GAPDH	Unkn	NC	16.5384			16.6445	16.5804	16.3372	15.6866
A04	SYBR	GAPDH	Unkn	siRNA1	15.5935			16.5384	16.481	16.5123	15.914
A05	SYBR	GAPDH	Unkn	siRNA1	16.5804
A06	SYBR	GAPDH	Unkn	siRNA1	16.481		Dynamin1	25.0474	26.578	27.7153	26.3651
A07	SYBR	GAPDH	Unkn	siRNA2	15.7968			25.6941	26.7396	27.8354	26.3697
A08	SYBR	GAPDH	Unkn	siRNA2	16.3372			25.6428	26.8072	27.9035	26.5548
A09	SYBR	GAPDH	Unkn	siRNA2	16.5123
A10	SYBR	GAPDH	Unkn	siRNA3	16.2672		ΔCT	9.37276	10.9845	11.9185	10.0979
A11	SYBR	GAPDH	Unkn	siRNA3	15.6866			9.0496	10.1592	11.4982	10.6831
A12	SYBR	GAPDH	Unkn	siRNA3	15.914			9.10439	10.3262	11.3913	10.6408
B01	SYBR	Dynamin1	Unkn	NC	25.0474
B02	SYBR	Dynamin1	Unkn	NC	25.6941		ΔCT(-)	9.17558
B03	SYBR	Dynamin1	Unkn	NC	25.6428
B04	SYBR	Dynamin1	Unkn	siRNA1	26.578		ΔΔCT	0.197181	1.80893	2.74293	0.922317
B05	SYBR	Dynamin1	Unkn	siRNA1	26.7396			-0.125983	0.983625	2.32263	1.50751
B06	SYBR	Dynamin1	Unkn	siRNA1	26.8072			-0.0711979	1.15062	2.21568	1.46523
B07	SYBR	Dynamin1	Unkn	siRNA2	27.7153
B08	SYBR	Dynamin1	Unkn	siRNA2	27.8354		2-ΔΔCT	0.872253	0.285402	0.149381	0.527661
B09	SYBR	Dynamin1	Unkn	siRNA2	27.9035			1.09125	0.505707	0.199903	0.351718
B10	SYBR	Dynamin1	Unkn	siRNA3	26.3651			1.05059	0.450431	0.215285	0.362179
B11	SYBR	Dynamin1	Unkn	siRNA3	26.3697
B12	SYBR	Dynamin1	Unkn	siRNA3	26.5548		mean	1.0047	0.413847	0.18819	0.413853
							SD	0.116488	0.114619	0.0344777	0.0986995
								P value	< 0.0001
								P value summary	***
								Are means signif. different? (P < 0.05)	Yes
								Tukey's Multiple Comparison Test	Significant? P < 0.05?	Summary
								NC vs siRNA1	Yes	***
								NC vs siRNA2	Yes	***
								NC vs siRNA3	Yes	***
								siRNA1 vs siRNA2	No	ns
								siRNA1 vs siRNA3	No	ns
								siRNA2 vs siRNA3	No	ns
