# Supplementary material for: Overexpression of Myo1e promotes albumin endocytosis by mouse glomerular podocytes mediated by Dynamin
Source: PeerJ. 2020 Mar 17;8:e8599. doi: 10.7717/peerj.8599 (PMC7083160; doi:10.7717/peerj.8599)
Supplement: Data S1 [file peerj-08-8599-s009.zip]

Archive with 5 entries (4 files):
- Supplementary Data 4/
- Supplementary Data 4/GAPDH.tif
- Supplementary Data 4/Nephrin.tif
- Supplementary Data 4/Podocin.tif
- Supplementary Data 4/Supplementary Table 4.xls
