# Supplementary material for: Overexpression of Myo1e promotes albumin endocytosis by mouse glomerular podocytes mediated by Dynamin
Source: PeerJ. 2020 Mar 17;8:e8599. doi: 10.7717/peerj.8599 (PMC7083160; doi:10.7717/peerj.8599)
Supplement: Data S1 [file peerj-08-8599-s009.zip › Supplementary Data 4/Supplementary Table 4.xls]

## Sheet: Sheet1
Group	Nephrin1	Nephrin2	Nephrin3	GAPDH1	GAPDH2	GAPDH3	Nephrin:GAPDH 1	Nephrin:GAPDH 2	Nephrin:GAPDH 3	Relative gray value 1	Relative gray value 2	Relative gray value 3
MPC5	254121	222617	313191	365448	274966	346878	0.695368	0.809616	0.902885	1	1	1
Myole Overexpression no load	254467	223452	316195	377512	277899	344486	0.674063	0.804076	0.917875	0.969361	0.993157	1.0166
Myole Overexpression	330023	372736	454829	382178	276129	344847	0.863532	1.34986	1.31893	1.24183	1.66729	1.46079
Myole Interference no-load	235964	259782	298700	358065	269970	328225	0.658998	0.962262	0.910046	0.947696	1.18854	1.00793
Myole interference	135005	128462	144136	367183	271371	337574	0.367678	0.473381	0.426976	0.528752	0.584698	0.472902
Group	Podocin1	Podocin2	Podocin3	GAPDH1	GAPDH2	GAPDH3	Podocin:GAPDH 1	Nephrin:GAPDH 2	Nephrin:GAPDH 2	Relative gray value 1	Relative gray value 2	Relative gray value 3
MPC5	189899	252627	220470	365448	274966	346878	0.519633	0.918757	0.635584	1	1	1
Myole Overexpression no load	200438	272169	251719	377512	277899	344486	0.530945	0.979381	0.730709	1.02177	1.06598	1.14967
Myole Overexpression	336298	373089	445159	382178	276129	344847	0.879951	1.35114	1.29089	1.69341	1.47062	2.03103
Myole Interference no-load	193584	261453	244704	358065	269970	328225	0.540639	0.968452	0.745537	1.04042	1.05409	1.173
Myole interference	36622	63310	60344	367183	271371	337574	0.0997377	0.233297	0.178758	0.191939	0.253927	0.28125
